# Supplementary material for: trans-Diaqua­bis­(cyclo­hexane-1,2-diamine)­zinc(II) dichloride
Source: Acta Crystallogr Sect E Struct Rep Online. 2011 Mar 12;67(Pt 4):m421. doi: 10.1107/S1600536811008166 (PMC3099959; doi:10.1107/S1600536811008166)
Supplement: Supplementary file 2 [file e-67-0m421-Isup2.hkl]

# 
# h,k,l, Fc-squared, Fo-squared, sigma(Fo-squared) and status flag 
# 
data_I
_shelx_title ' ORTH in Cmca' 
_shelx_refln_list_code          4 
_shelx_F_calc_maximum      390.50 
_exptl_crystal_F_000       848.00 
_reflns_d_resolution_high  0.7831 
 
loop_ 
 _symmetry_equiv_pos_as_xyz 
 'x, y, z' 
 '-x, -y+1/2, z+1/2' 
 '-x, y+1/2, -z+1/2' 
 'x, -y, -z' 
 'x+1/2, y+1/2, z' 
 '-x+1/2, -y+1, z+1/2' 
 '-x+1/2, y+1, -z+1/2' 
 'x+1/2, -y+1/2, -z' 
 '-x, -y, -z' 
 'x, y-1/2, -z-1/2' 
 'x, -y-1/2, z-1/2' 
 '-x, y, z' 
 '-x+1/2, -y+1/2, -z' 
 'x+1/2, y, -z-1/2' 
 'x+1/2, -y, z-1/2' 
 '-x+1/2, y+1/2, z' 
 
_cell_length_a    24.6478 
_cell_length_b     9.5107 
_cell_length_c     7.6723 
_cell_angle_alpha  90.000 
_cell_angle_beta   90.000 
_cell_angle_gamma  90.000 
 
_shelx_F_squared_multiplier     1.000 
 
loop_ 
 _refln_index_h 
 _refln_index_k 
 _refln_index_l 
 _refln_F_squared_calc 
 _refln_F_squared_meas 
 _refln_F_squared_sigma 
 _refln_observed_status 
   4   0   0      563.37      493.15     21.78 o 
   6   0   0       67.74       28.00     15.56 o 
   8   0   0     6286.10     6703.84     84.61 o 
  10   0   0    33343.20    34690.95    329.57 o 
  12   0   0    36772.00    37790.38    362.36 o 
  14   0   0    14968.57    15674.42    181.18 o 
  16   0   0     3490.41     3666.34     75.45 o 
  18   0   0    23942.64    25583.31    279.96 o 
  20   0   0     1308.50     1389.11     52.94 o 
  22   0   0     4669.47     4723.75     97.90 o 
  24   0   0     6940.82     6987.07    126.46 o 
  26   0   0      570.12      622.41     94.90 o 
  28   0   0     1263.11     1351.41     61.80 o 
  30   0   0     2411.42     2485.90     83.26 o 
   0   2   0    89137.87    91783.98   1133.32 o 
   2   2   0    19839.91    20048.52    127.74 o 
   4   2   0     2862.56     2738.43     29.39 o 
   6   2   0      200.23      319.99     11.41 o 
   8   2   0    23938.05    24544.04    154.18 o 
  10   2   0    42941.11    44345.49    326.61 o 
  12   2   0    11166.94    10077.12    100.69 o 
  14   2   0     5221.24     5304.06     70.65 o 
  16   2   0      120.20      123.64     14.82 o 
  18   2   0     3007.55     3233.36     59.71 o 
  20   2   0     5775.77     5529.46     83.75 o 
  22   2   0    10423.02    10485.07    112.98 o 
  24   2   0     4180.61     4101.20     67.81 o 
  26   2   0      824.94      883.27     38.14 o 
  28   2   0      270.27      329.04     57.49 o 
  30   2   0      371.50      311.94     30.17 o 
   0   4   0     1707.75     1847.20     28.48 o 
   2   4   0     9967.59    10141.89    110.65 o 
   4   4   0      849.40      914.94     18.19 o 
   6   4   0      140.63      132.83     12.35 o 
   8   4   0     8959.21     9664.87    147.99 o 
  10   4   0    19317.77    19784.56    182.96 o 
  12   4   0     6633.93     6060.58     68.32 o 
  14   4   0      330.81      371.73     17.50 o 
  16   4   0      695.14      680.23     32.23 o 
  18   4   0     1154.99     1016.19     38.84 o 
  20   4   0    10666.01    10269.21    125.92 o 
  22   4   0    12701.26    12681.67    185.53 o 
  24   4   0     1701.63     1781.86    107.30 o 
  26   4   0      202.57      227.50     30.06 o 
  28   4   0      117.65      105.63     26.95 o 
   0   6   0     3946.58     3819.25     52.08 o 
   2   6   0    10578.12    10581.34     75.28 o 
   4   6   0      173.15      205.93     19.80 o 
   6   6   0      404.62      402.85     15.13 o 
   8   6   0       26.41       37.90      8.19 o 
  10   6   0     4400.51     4310.27     71.54 o 
  12   6   0    18770.17    18489.76    343.81 o 
  14   6   0     1028.98     1012.05     38.12 o 
  16   6   0       28.57       52.89     31.11 o 
  18   6   0       97.47       79.34     34.23 o 
  20   6   0     5460.27     5158.66    140.01 o 
  22   6   0     4844.44     4539.50    136.90 o 
  24   6   0     1473.15     1403.23     84.01 o 
  26   6   0       88.13      194.46     49.78 o 
   0   8   0    18552.83    18654.25    283.14 o 
   2   8   0     9578.40     9336.00    178.90 o 
   4   8   0      586.83      549.16     35.20 o 
   6   8   0      467.72      508.71     34.10 o 
   8   8   0       47.74       83.93     22.72 o 
  10   8   0     3817.11     3804.97     77.41 o 
  12   8   0    15798.20    16107.49    184.33 o 
  14   8   0     2530.45     2615.22     64.46 o 
  16   8   0      908.85      983.19     71.56 o 
  18   8   0      817.21      679.84     63.78 o 
  20   8   0     2770.93     2860.91    110.45 o 
  22   8   0     2537.84     2501.55    108.90 o 
   0  10   0     6148.37     6767.24    168.01 o 
   2  10   0     3998.05     3807.10     86.90 o 
   4  10   0     1132.71     1241.44     74.67 o 
   6  10   0      104.73       82.45     35.78 o 
   8  10   0     4327.84     4602.55     97.74 o 
  10  10   0     7717.68     8180.02    131.88 o 
  12  10   0     2250.50     2241.76     83.23 o 
  14  10   0     1357.67     1365.89     85.56 o 
  16  10   0      193.98      189.79     52.89 o 
   1   1   1    26377.86    25685.75    141.06 o 
   3   1   1      129.14      109.83      4.54 o 
   5   1   1    40273.34    41484.59    180.32 o 
   7   1   1     8968.88     8964.26     46.55 o 
   9   1   1     6613.35     7006.29     40.77 o 
  11   1   1      980.55     1200.35     20.55 o 
  13   1   1     5098.09     4664.17     41.56 o 
  15   1   1    15401.28    15153.42    129.98 o 
  17   1   1    30627.99    30530.00    169.53 o 
  19   1   1     6951.11     7068.85     62.06 o 
  21   1   1     2672.90     2852.85     37.17 o 
  23   1   1      531.92      557.82     21.34 o 
  25   1   1     2729.36     2656.45     39.15 o 
  27   1   1     8673.43     8808.37     76.85 o 
  29   1   1     2288.40     2283.43     40.16 o 
  31   1   1      529.39      525.96     25.45 o 
   0   2   1     1023.55     1018.98     28.00 o 
   2   2   1     2058.79     1957.32     20.29 o 
   4   2   1     5617.95     5263.03     32.99 o 
   6   2   1     2041.55     1812.48     18.23 o 
   8   2   1    10962.28    10633.12     55.90 o 
  10   2   1     4982.83     5174.34     35.48 o 
  12   2   1      160.87      159.46     10.83 o 
  14   2   1      242.90      260.70     13.74 o 
  16   2   1       50.22       36.96     10.46 o 
  18   2   1        1.22       -9.88      9.88 o 
  20   2   1      896.52      919.82     24.80 o 
  22   2   1      964.86      911.49     25.33 o 
  24   2   1      121.16      110.84     13.59 o 
  26   2   1      397.15      394.79     25.03 o 
  28   2   1       36.86       56.09     14.48 o 
  30   2   1       53.59       81.98     16.26 o 
   1   3   1     3995.00     4165.21     34.83 o 
   3   3   1    19627.04    19314.32    131.38 o 
   5   3   1    35051.91    34675.01    179.17 o 
   7   3   1    30507.29    30094.46    173.02 o 
   9   3   1    14615.10    16021.23     86.69 o 
  11   3   1       22.97       41.06      7.35 o 
  13   3   1      501.08      407.87     15.83 o 
  15   3   1    11148.84    11033.66     90.44 o 
  17   3   1     7307.32     7369.26     66.67 o 
  19   3   1     2998.11     3076.36     43.32 o 
  21   3   1     1825.68     1664.66     34.36 o 
  23   3   1      604.67      582.32     24.18 o 
  25   3   1     3408.61     3584.59     50.27 o 
  27   3   1     6939.57     7047.26     69.72 o 
  29   3   1     1007.21      856.67     30.25 o 
   0   4   1     1857.84     1620.73     33.45 o 
   2   4   1      730.08      703.76     14.78 o 
   4   4   1      355.98      315.81     11.05 o 
   6   4   1      508.15      449.02     13.49 o 
   8   4   1      136.84      135.20      7.60 o 
  10   4   1      134.41      144.42     10.01 o 
  12   4   1      273.83      291.92     16.86 o 
  14   4   1      128.64      151.87     14.83 o 
  16   4   1       98.55      113.35     11.81 o 
  18   4   1      183.09      198.88     16.53 o 
  20   4   1       14.05        6.74     12.79 o 
  22   4   1        9.58        1.97     13.42 o 
  24   4   1       55.80       47.20     17.51 o 
  26   4   1       19.52       27.23     15.34 o 
  28   4   1       23.69       18.12     16.14 o 
   1   5   1     1238.18     1379.60     21.92 o 
   3   5   1    19030.76    19128.88    108.63 o 
   5   5   1    23830.16    23278.67    128.49 o 
   7   5   1    21870.37    21313.62    104.15 o 
   9   5   1      268.39      333.36     11.65 o 
  11   5   1     1203.01     1170.60     19.50 o 
  13   5   1     1972.92     2065.34     42.94 o 
  15   5   1     8601.00     8605.39     90.03 o 
  17   5   1     4622.38     4843.93     72.61 o 
  19   5   1     1665.68     1731.84     42.03 o 
  21   5   1     2972.85     2653.15     49.64 o 
  23   5   1      160.51      132.30     21.03 o 
  25   5   1     2812.98     2800.31     76.35 o 
  27   5   1     2525.45     2459.89     55.02 o 
   0   6   1      389.44      362.01     20.43 o 
   2   6   1       91.40       72.48      8.12 o 
   4   6   1      564.99      523.28     15.45 o 
   6   6   1      249.17      253.10     11.26 o 
   8   6   1     1748.68     1660.81     22.01 o 
  10   6   1      840.52      820.69     18.83 o 
  12   6   1       61.01       69.64     10.63 o 
  14   6   1       28.12       32.42     11.79 o 
  16   6   1        1.60        9.55     13.18 o 
  18   6   1        6.11        7.78     20.81 o 
  20   6   1      338.05      346.91     34.53 o 
  22   6   1      369.19      345.77     36.84 o 
  24   6   1       40.00       64.37     29.01 o 
  26   6   1      141.37      149.56     33.21 o 
   1   7   1      999.66     1039.37     21.96 o 
   3   7   1     7212.70     6991.21     61.01 o 
   5   7   1    12955.45    12659.04     84.92 o 
   7   7   1     7682.86     7510.52     59.99 o 
   9   7   1     1722.82     1680.66     32.57 o 
  11   7   1     1542.65     1446.09     32.98 o 
  13   7   1     4346.16     4469.50     65.34 o 
  15   7   1     6929.19     7010.28     86.58 o 
  17   7   1     7202.42     7215.50    117.06 o 
  19   7   1     1383.21     1389.45     54.24 o 
  21   7   1      124.21      147.17     30.34 o 
  23   7   1       13.13      -13.72     24.73 o 
  25   7   1     1447.54     1394.86     62.59 o 
   0   8   1      710.18      798.07     54.45 o 
   2   8   1      234.22      221.82     25.30 o 
   4   8   1      119.74       93.07     14.84 o 
   6   8   1      281.48      283.25     21.01 o 
   8   8   1       63.00       70.21     15.57 o 
  10   8   1       83.65       91.71     16.71 o 
  12   8   1      291.03      292.71     21.57 o 
  14   8   1      110.99      114.94     20.61 o 
  16   8   1       96.21      126.27     27.27 o 
  18   8   1      212.79      264.70     34.05 o 
  20   8   1       14.91       42.58     28.00 o 
  22   8   1       10.13       25.33     27.43 o 
   1   9   1      509.08      497.57     35.74 o 
   3   9   1     3409.42     3151.57    126.79 o 
   5   9   1     6369.42     6337.14    106.15 o 
   7   9   1     3602.32     3691.70     83.29 o 
   9   9   1      182.25      180.65     26.78 o 
  11   9   1       92.09       90.93     18.59 o 
  13   9   1     1093.92     1129.25     40.53 o 
  15   9   1     4783.84     4838.21     98.84 o 
  17   9   1     4452.62     4578.21    148.57 o 
  19   9   1     1089.12     1173.54     56.45 o 
   0  10   1      244.03      281.58     45.11 o 
   2  10   1        7.92      -14.34     20.33 o 
   4  10   1       23.93        3.51     21.43 o 
   6  10   1       11.49        1.28     25.37 o 
   8  10   1      212.72      189.44     36.38 o 
  10  10   1       75.59       61.85     21.00 o 
  12  10   1       47.16       33.18     21.70 o 
  14  10   1        5.44       25.46     35.00 o 
  16  10   1       20.61       64.62     30.57 o 
   1  11   1       11.11       21.43     45.11 o 
   3  11   1     1200.97     1148.92     55.00 o 
   5  11   1     3571.58     3610.62     89.65 o 
   7  11   1     3251.92     3187.29     69.83 o 
   9  11   1     3912.84     4268.08     82.12 o 
  11  11   1       79.03      106.90     27.58 o 
   0  12   1      263.52      241.13     52.89 o 
   2  12   1       51.16       97.23     31.90 o 
   0   0   2   152487.75   153246.11   2455.65 o 
   2   0   2     1897.62     2071.27     33.91 o 
   4   0   2     2480.48     2604.94     35.37 o 
   6   0   2     9544.65    10168.36     73.02 o 
   8   0   2     2290.02     2176.14     32.33 o 
  10   0   2    16148.95    16038.11    115.28 o 
  12   0   2     5839.49     5612.85     60.63 o 
  14   0   2     2735.35     2728.48     49.02 o 
  16   0   2       19.82        2.14     11.07 o 
  18   0   2     6060.79     5868.94     73.13 o 
  20   0   2      592.62      597.81     28.97 o 
  22   0   2     3136.94     3221.54     57.03 o 
  24   0   2     2565.73     2503.48     58.61 o 
  26   0   2       60.87      102.14     22.08 o 
  28   0   2       96.15       88.78     29.42 o 
  30   0   2      184.06      230.61     27.36 o 
   1   1   2     7703.26     7355.54     40.92 o 
   3   1   2      476.20      533.34      6.32 o 
   5   1   2       29.03        6.75      4.16 o 
   7   1   2      543.75      504.40     10.36 o 
   9   1   2     6931.34     6943.99     46.53 o 
  11   1   2      410.22      425.62      9.98 o 
  13   1   2     1190.02     1270.72     21.16 o 
  15   1   2       27.82       14.82      6.51 o 
  17   1   2      768.70      779.03     21.17 o 
  19   1   2       29.69       22.81     10.39 o 
  21   1   2      797.49      768.48     22.90 o 
  23   1   2       26.71       22.54     11.30 o 
  25   1   2        9.45       16.49     11.76 o 
  27   1   2       72.50       81.51     14.33 o 
  29   1   2      333.92      360.59     21.49 o 
   0   2   2    51320.11    55958.08    597.38 o 
   2   2   2     8885.38     9481.16     61.99 o 
   4   2   2      262.34      301.79      8.69 o 
   6   2   2      823.23      894.97     12.58 o 
   8   2   2    11447.21    11774.35     72.19 o 
  10   2   2    27173.68    27980.34    127.02 o 
  12   2   2     8216.68     7852.23     49.21 o 
  14   2   2     3053.35     3151.37     29.36 o 
  16   2   2       16.37       18.98     12.18 o 
  18   2   2     2014.21     2075.38     56.97 o 
  20   2   2     3933.50     3970.19     46.62 o 
  22   2   2     7748.17     7845.98     71.04 o 
  24   2   2     3123.95     3119.81     61.11 o 
  26   2   2      402.72      435.09     21.47 o 
  28   2   2       98.44      111.22     15.98 o 
  30   2   2      243.67      255.63     20.45 o 
   1   3   2     1945.76     1925.25     32.84 o 
   3   3   2       60.78       46.97      6.30 o 
   5   3   2        5.51       11.44      4.76 o 
   7   3   2      206.89      196.62      9.13 o 
   9   3   2     1813.74     1806.83     20.68 o 
  11   3   2      157.82      139.44     10.01 o 
  13   3   2      442.84      424.35     15.99 o 
  15   3   2       84.68       76.75      9.61 o 
  17   3   2      221.01      207.24     15.50 o 
  19   3   2        1.46        1.66     11.50 o 
  21   3   2      273.97      214.92     16.61 o 
  23   3   2       22.26       32.76     13.77 o 
  25   3   2       11.15        3.08     13.67 o 
  27   3   2       15.64       -4.08     14.32 o 
  29   3   2      197.55      195.38     19.16 o 
   0   4   2    14492.17    13699.83    171.13 o 
   2   4   2    24166.93    24258.38    141.66 o 
   4   4   2     4951.94     4936.18     51.43 o 
   6   4   2     3653.49     3588.65     34.14 o 
   8   4   2    10509.48    10950.85     76.81 o 
  10   4   2    23776.39    24117.31    128.29 o 
  12   4   2    19634.22    19183.22    108.79 o 
  14   4   2     3572.34     3690.67     41.28 o 
  16   4   2      265.19      297.94     16.25 o 
  18   4   2      210.63      298.80     20.33 o 
  20   4   2    11122.85    10820.83    101.43 o 
  22   4   2    12834.90    12447.96    124.22 o 
  24   4   2     3574.40     3645.23     55.70 o 
  26   4   2      581.32      511.01     27.91 o 
  28   4   2       89.97       77.77     19.75 o 
   1   5   2     1641.69     1577.69     31.21 o 
   3   5   2      242.55      237.90     12.82 o 
   5   5   2       21.36        3.90     11.00 o 
   7   5   2      327.04      325.10     14.07 o 
   9   5   2     2095.92     2100.15     29.56 o 
  11   5   2      123.64      131.43     11.43 o 
  13   5   2      566.89      589.63     19.43 o 
  15   5   2       14.28        2.26      9.36 o 
  17   5   2      511.55      558.97     24.57 o 
  19   5   2       19.42       14.50     16.93 o 
  21   5   2      675.11      695.25     33.64 o 
  23   5   2       23.34       -6.73     17.79 o 
  25   5   2        4.49      -20.39     20.39 o 
  27   5   2       59.62       43.02     29.84 o 
   0   6   2     9898.97     9687.32    160.24 o 
   2   6   2    17870.03    17462.84    118.89 o 
   4   6   2     2778.18     2768.97     36.57 o 
   6   6   2     2709.32     2687.82     42.26 o 
   8   6   2     1710.16     1725.33     25.46 o 
  10   6   2     9065.41     8879.63     63.76 o 
  12   6   2    22132.65    21485.88    122.19 o 
  14   6   2     2647.23     2640.69     33.48 o 
  16   6   2      521.35      560.30     20.91 o 
  18   6   2       54.94       67.00     20.51 o 
  20   6   2     7986.38     7737.60    124.68 o 
  22   6   2     7251.99     7132.64    318.14 o 
  24   6   2     2376.34     2431.41    115.12 o 
  26   6   2       46.22       37.34     45.11 o 
   1   7   2      307.06      306.08     16.09 o 
   3   7   2        6.69       -1.64      9.37 o 
   5   7   2        0.04       -1.43      9.07 o 
   7   7   2       71.38       57.53     10.30 o 
   9   7   2      315.14      353.27     15.75 o 
  11   7   2       27.26       42.31     12.01 o 
  13   7   2      104.37      126.83     14.26 o 
  15   7   2       55.10       36.83     14.09 o 
  17   7   2       94.83       74.79     18.30 o 
  19   7   2        0.83       34.63     25.02 o 
  21   7   2       54.35       38.70     26.13 o 
  23   7   2       11.19       49.78     38.89 o 
   0   8   2     7594.66     7748.63    100.54 o 
   2   8   2     6200.42     5893.72     73.00 o 
   4   8   2      342.65      360.88     26.41 o 
   6   8   2      114.21       70.19     15.99 o 
   8   8   2      149.05      171.29     15.93 o 
  10   8   2     3337.70     3401.02     45.78 o 
  12   8   2     9289.21     9431.17    123.43 o 
  14   8   2     1111.39     1118.08     33.37 o 
  16   8   2      154.58      176.38     22.23 o 
  18   8   2       67.45       15.56     37.34 o 
  20   8   2     2692.90     2923.14    118.23 o 
  22   8   2     2577.32     2674.23    116.68 o 
   1   9   2      559.85      593.41     40.14 o 
   3   9   2      160.73      165.64     25.23 o 
   5   9   2        4.04       10.58     19.23 o 
   7   9   2      114.62      136.27     16.58 o 
   9   9   2      897.95      888.57     40.63 o 
  11   9   2       38.94       21.05     15.96 o 
  13   9   2      221.82      193.79     20.49 o 
  15   9   2        0.35       -0.58     17.91 o 
  17   9   2      296.11      392.03     59.12 o 
  19   9   2        7.23       -6.22     40.45 o 
   0  10   2     3808.86     3826.99    122.90 o 
   2  10   2     1574.08     1418.29     54.38 o 
   4  10   2       81.59       60.93     23.63 o 
   6  10   2       73.55       35.87     30.09 o 
   8  10   2     1383.17     1280.59     45.94 o 
  10  10   2     3823.52     3966.74     74.60 o 
  12  10   2     1207.46     1198.44     74.93 o 
  14  10   2      369.14      348.32     31.35 o 
  16  10   2       15.25       12.45     45.11 o 
   1  11   2       16.12       15.56     24.20 o 
   3  11   2       17.35       28.43     31.11 o 
   5  11   2        8.93      -13.51     22.37 o 
   7  11   2       37.58       -3.69     53.03 o 
   9  11   2        9.09      -20.05     20.05 o 
  11  11   2        0.72       27.50     21.98 o 
   1   1   3     4123.70     4062.78     26.87 o 
   3   1   3     5897.62     5629.19     40.15 o 
   5   1   3    30879.89    30637.37    136.38 o 
   7   1   3    14884.66    14854.65     69.75 o 
   9   1   3    12941.50    13011.18     69.60 o 
  11   1   3      490.69      540.24     13.42 o 
  13   1   3     1518.33     1425.83     17.26 o 
  15   1   3    11444.04    11710.39     68.48 o 
  17   1   3    16704.40    16676.71    103.45 o 
  19   1   3     5000.68     4732.93     50.12 o 
  21   1   3      354.17      346.01     19.79 o 
  23   1   3      643.71      601.81     22.39 o 
  25   1   3     2729.77     2661.92     39.59 o 
  27   1   3     8474.59     8513.95     76.20 o 
  29   1   3     1035.11     1014.64     30.01 o 
   0   2   3    18988.52    19570.72    141.84 o 
   2   2   3     3022.75     2809.21     23.32 o 
   4   2   3      421.04      385.30     11.98 o 
   6   2   3      676.76      686.53     10.92 o 
   8   2   3     1444.78     1411.90     15.92 o 
  10   2   3      262.04      287.61      9.82 o 
  12   2   3     4838.45     4730.19     49.69 o 
  14   2   3     1207.72     1135.30     18.25 o 
  16   2   3     1668.86     1597.20     26.95 o 
  18   2   3     1870.78     1680.90     27.40 o 
  20   2   3       50.13       44.82     11.88 o 
  22   2   3      224.34      220.50     16.71 o 
  24   2   3      127.04       92.57     15.74 o 
  26   2   3       32.33       64.75     14.59 o 
  28   2   3      241.37      271.14     19.86 o 
   1   3   3      501.92      493.80     22.19 o 
   3   3   3     7280.03     7210.92     47.27 o 
   5   3   3    23186.44    22623.14    114.68 o 
   7   3   3    14675.76    14276.34     79.85 o 
   9   3   3     2466.03     2496.86     26.23 o 
  11   3   3       62.27       57.13      6.78 o 
  13   3   3     2106.11     2152.95     26.83 o 
  15   3   3     8947.16     8859.25     60.05 o 
  17   3   3    10532.94    10770.07     88.57 o 
  19   3   3     2801.42     2861.91     42.48 o 
  21   3   3       63.98       51.88     13.91 o 
  23   3   3      282.57      274.33     21.22 o 
  25   3   3     2574.16     2630.15     61.50 o 
  27   3   3     4674.85     4648.03     94.60 o 
   0   4   3       86.49       36.70     10.07 o 
   2   4   3      262.23      269.41     11.17 o 
   4   4   3      644.45      619.81     14.73 o 
   6   4   3       90.17       90.02      7.73 o 
   8   4   3      721.91      743.53     13.96 o 
  10   4   3      387.69      380.77     13.70 o 
  12   4   3        1.16       -2.89      7.77 o 
  14   4   3       81.76       85.65     10.20 o 
  16   4   3       50.83       36.30      9.64 o 
  18   4   3        9.39       28.40     12.29 o 
  20   4   3      176.35      158.79     17.20 o 
  22   4   3      164.10      190.56     19.10 o 
  24   4   3        7.23       -5.97     19.16 o 
  26   4   3       52.52       48.46     23.67 o 
  28   4   3       21.98       16.38     31.20 o 
   1   5   3       38.86       43.81      7.04 o 
   3   5   3     9345.56     9468.38     77.45 o 
   5   5   3    15157.60    15080.54     84.04 o 
   7   5   3    11385.52    11088.43     77.58 o 
   9   5   3       50.59       47.81      9.85 o 
  11   5   3      730.59      716.14     20.65 o 
  13   5   3     2371.76     2323.28     39.08 o 
  15   5   3     7421.65     7303.67     74.67 o 
  17   5   3     5611.15     5794.51     54.19 o 
  19   5   3     1329.88     1335.12     35.75 o 
  21   5   3     1016.23      940.85     39.90 o 
  23   5   3       42.84       28.91     28.39 o 
  25   5   3     1880.84     1873.07     60.91 o 
  27   5   3     1882.89     1796.26     63.67 o 
   0   6   3     4032.09     3814.55     64.65 o 
   2   6   3      504.96      511.93     16.79 o 
   4   6   3       14.02       16.91     12.79 o 
   6   6   3       66.52       93.28     12.58 o 
   8   6   3      631.29      676.62     23.81 o 
  10   6   3      130.07      105.84     12.56 o 
  12   6   3     1341.55     1354.66     35.43 o 
  14   6   3      365.69      359.56     31.29 o 
  16   6   3      585.33      594.73     29.64 o 
  18   6   3      776.91      752.31     29.49 o 
  20   6   3       94.11       64.97     25.02 o 
  22   6   3      196.40      200.68     49.78 o 
  24   6   3       21.38       33.59     29.64 o 
   1   7   3       63.62       47.82     11.81 o 
   3   7   3     7314.73     7108.66     87.12 o 
   5   7   3    10096.81    10030.69     76.79 o 
   7   7   3     7772.29     7559.93     81.28 o 
   9   7   3       46.56       40.65     10.63 o 
  11   7   3      655.55      666.39     25.81 o 
  13   7   3     1680.90     1678.17     32.45 o 
  15   7   3     5676.81     5804.82     69.78 o 
  17   7   3     3473.75     3549.90     54.93 o 
  19   7   3      939.43      818.29     71.56 o 
  21   7   3     1047.63     1109.21     80.90 o 
  23   7   3       27.09       -3.11     42.00 o 
   0   8   3       47.11       31.50     17.19 o 
   2   8   3      205.08      236.47     17.28 o 
   4   8   3      449.31      471.15     29.19 o 
   6   8   3       37.50       61.19     14.89 o 
   8   8   3      553.04      518.09     26.03 o 
  10   8   3      325.30      321.65     23.13 o 
  12   8   3        3.48       31.89     14.53 o 
  14   8   3      102.79       91.93     17.64 o 
  16   8   3       76.58       64.92     17.47 o 
  18   8   3        6.51       49.30     24.72 o 
  20   8   3      253.21      415.37     63.78 o 
   1   9   3      124.00      169.50     26.93 o 
   3   9   3     3006.10     2831.24     54.45 o 
   5   9   3     6070.84     6028.06     81.98 o 
   7   9   3     4170.64     4258.97     62.20 o 
   9   9   3      382.73      457.42     26.74 o 
  11   9   3      109.19      107.43     18.75 o 
  13   9   3      780.06      746.55     44.91 o 
  15   9   3     3531.51     3671.72     71.13 o 
  17   9   3     3151.65     3339.29     85.28 o 
   0  10   3      880.96      889.85     63.78 o 
   2  10   3       66.65       52.71     25.67 o 
   4  10   3       24.37        9.33     22.00 o 
   6  10   3       15.78       10.50     20.31 o 
   8  10   3      440.74      464.51     34.44 o 
  10  10   3      123.91       93.05     38.43 o 
  12  10   3      204.97      164.66     26.77 o 
  14  10   3       69.21       71.32     24.35 o 
   1  11   3      399.08      427.35     66.12 o 
   3  11   3      682.65      684.79     49.50 o 
   5  11   3     3154.72     3278.43     74.12 o 
   7  11   3     2167.92     2219.01     61.95 o 
   9  11   3     1398.52     1557.14     70.79 o 
   0   0   4    48054.93    49354.40    711.73 o 
   2   0   4    13520.00    13952.89    109.77 o 
   4   0   4     3759.80     3888.85     46.03 o 
   6   0   4      245.04      320.26     15.09 o 
   8   0   4    21916.76    22833.30    155.79 o 
  10   0   4    35069.02    35543.70    270.05 o 
  12   0   4     6389.80     6507.30     79.13 o 
  14   0   4     5191.07     5266.44     59.92 o 
  16   0   4      265.19      326.42     20.63 o 
  18   0   4     4004.39     3813.27     86.06 o 
  20   0   4     5292.84     5650.61     75.11 o 
  22   0   4     9878.05    10149.94    111.21 o 
  24   0   4     4220.50     4247.58     70.28 o 
  26   0   4     1518.43     1602.75     64.08 o 
  28   0   4      384.27      394.25     79.34 o 
   1   1   4     1583.03     1745.99     20.17 o 
   3   1   4      406.92      412.36     13.98 o 
   5   1   4       44.24       28.15      6.44 o 
   7   1   4      565.72      566.38     13.55 o 
   9   1   4     2525.93     2447.70     25.17 o 
  11   1   4       19.62       10.87      6.54 o 
  13   1   4      374.72      385.81     14.02 o 
  15   1   4       13.47        3.16      8.17 o 
  17   1   4      459.89      436.25     16.69 o 
  19   1   4       13.84       15.33     10.92 o 
  21   1   4      604.56      557.96     22.58 o 
  23   1   4       46.09       54.92     11.30 o 
  25   1   4       32.89       30.89     17.63 o 
  27   1   4       71.54       99.88     18.98 o 
   0   2   4    40297.95    40717.18    333.75 o 
   2   2   4     9601.94     9592.36     53.90 o 
   4   2   4      887.43      921.19     14.89 o 
   6   2   4      138.65      151.24      9.13 o 
   8   2   4     7429.57     7411.28     66.87 o 
  10   2   4    18967.32    18991.94     90.91 o 
  12   2   4     9767.52     9916.59     57.90 o 
  14   2   4     3042.00     3057.26     27.38 o 
  16   2   4       93.67      103.86     10.79 o 
  18   2   4     2605.50     2653.21     47.68 o 
  20   2   4     3404.70     3409.69     58.23 o 
  22   2   4     6323.99     6214.19     88.91 o 
  24   2   4     3211.14     3026.97     63.76 o 
  26   2   4      415.36      414.78     29.26 o 
  28   2   4      153.22      159.49     24.00 o 
   1   3   4       93.44      166.36      9.37 o 
   3   3   4       83.94      100.74      8.26 o 
   5   3   4      129.73      130.46      8.27 o 
   7   3   4      395.17      394.57     13.74 o 
   9   3   4      687.07      664.51     14.38 o 
  11   3   4        1.05        5.54      6.74 o 
  13   3   4       85.15       91.06      8.75 o 
  15   3   4       29.62       40.53      9.06 o 
  17   3   4      104.13       75.75     14.79 o 
  19   3   4        0.40       -6.61     13.89 o 
  21   3   4      241.52      215.60     22.15 o 
  23   3   4       44.20       38.31     20.21 o 
  25   3   4       40.50       53.80     30.50 o 
  27   3   4       28.38       32.00     22.90 o 
   0   4   4    14529.33    14104.04    212.35 o 
   2   4   4     7235.16     7235.08     50.41 o 
   4   4   4       45.33       63.62     10.56 o 
   6   4   4       21.80       19.11      9.57 o 
   8   4   4      194.34      182.94     11.75 o 
  10   4   4     5227.09     5227.55     56.82 o 
  12   4   4    11952.22    11963.96     78.36 o 
  14   4   4     1063.88     1056.56     23.99 o 
  16   4   4       17.14       21.16     10.51 o 
  18   4   4      155.23      205.07     19.11 o 
  20   4   4     2742.92     2691.41     58.95 o 
  22   4   4     3577.00     3397.66     57.95 o 
  24   4   4     1306.67     1315.58     39.84 o 
  26   4   4       37.12       33.26     28.29 o 
   1   5   4     1035.42      997.24     27.62 o 
   3   5   4       73.58       82.56     10.10 o 
   5   5   4        2.08       -3.78     10.80 o 
   7   5   4      158.96      153.44     18.48 o 
   9   5   4      959.27      941.68     30.76 o 
  11   5   4       41.17       20.46     12.10 o 
  13   5   4      288.62      282.48     16.99 o 
  15   5   4        7.27        1.56     11.39 o 
  17   5   4      367.04      375.52     20.32 o 
  19   5   4       13.03       22.24     15.21 o 
  21   5   4      517.07      547.89     28.13 o 
  23   5   4       28.76       42.36     19.50 o 
  25   5   4        8.94       46.29     21.31 o 
   0   6   4     1877.63     1966.39     68.45 o 
   2   6   4     6568.79     6597.57     98.01 o 
   4   6   4      504.24      541.10     20.10 o 
   6   6   4       85.03      114.34     17.29 o 
   8   6   4      509.55      518.22     23.77 o 
  10   6   4     4382.06     4453.33     56.60 o 
  12   6   4     8898.78     8771.24     85.30 o 
  14   6   4      632.27      621.95     27.02 o 
  16   6   4       12.14        1.82     14.05 o 
  18   6   4      381.04      394.63     29.89 o 
  20   6   4     4808.44     4895.07     80.64 o 
  22   6   4     4714.39     4763.61     74.70 o 
  24   6   4      720.46      626.40     43.09 o 
   1   7   4       74.79       61.69     13.11 o 
   3   7   4        5.93        5.58     12.93 o 
   5   7   4       30.99       35.51     18.41 o 
   7   7   4      141.05      139.71     16.37 o 
   9   7   4      179.46      165.33     17.99 o 
  11   7   4        2.54        1.00     13.51 o 
  13   7   4       17.24       -1.32     13.62 o 
  15   7   4       20.37       15.80     15.40 o 
  17   7   4       39.08       14.64     28.25 o 
  19   7   4        1.22       -2.79     26.80 o 
  21   7   4       67.75      130.68     45.11 o 
   0   8   4     2493.05     2501.19     60.23 o 
   2   8   4     5278.96     4903.81     60.52 o 
   4   8   4     1080.85     1082.12     30.63 o 
   6   8   4      433.63      407.27     26.88 o 
   8   8   4     1929.37     2016.79     36.95 o 
  10   8   4     5534.59     5612.02     71.95 o 
  12   8   4     5838.99     5731.27     91.84 o 
  14   8   4      948.09      961.72     33.95 o 
  16   8   4       47.33       21.30     16.76 o 
  18   8   4       17.44       23.22     21.31 o 
   1   9   4      562.97      542.85     31.08 o 
   3   9   4       52.06       42.58     17.26 o 
   5   9   4        0.17      -10.45     15.46 o 
   7   9   4       59.46       32.65     23.36 o 
   9   9   4      571.64      529.63     29.24 o 
  11   9   4       35.77       35.95     18.04 o 
  13   9   4      189.77      160.65     22.18 o 
  15   9   4        7.49        2.99     17.53 o 
   0  10   4     7887.17     8022.68    189.79 o 
   2  10   4     2628.00     2581.58     83.23 o 
   4  10   4      319.53      264.42     33.89 o 
   6  10   4      263.10      197.04     29.60 o 
   8  10   4     1348.66     1390.23     56.96 o 
  10  10   4     3929.77     4031.96    102.03 o 
  12  10   4     3382.47     3446.08     62.48 o 
   1  11   4        7.10       25.12     25.83 o 
   3  11   4        7.85       -9.20     25.23 o 
   1   1   5       73.46       72.02      7.27 o 
   3   1   5     2907.89     2795.01     29.15 o 
   5   1   5    13925.39    13793.12     77.89 o 
   7   1   5     9485.45     9479.73     61.12 o 
   9   1   5     9585.96     9281.12     62.07 o 
  11   1   5      532.32      570.13     17.33 o 
  13   1   5      197.86      185.62     13.71 o 
  15   1   5     6257.39     6230.04     55.33 o 
  17   1   5     7755.08     7524.24     64.38 o 
  19   1   5     2635.75     2551.52     40.93 o 
  21   1   5       20.76       25.66     16.53 o 
  23   1   5      448.91      450.32     32.62 o 
  25   1   5     2085.14     2064.05     68.26 o 
   0   2   5      534.56      671.17     29.64 o 
   2   2   5      270.91      271.32     10.81 o 
   4   2   5      657.22      676.42     14.67 o 
   6   2   5      765.26      721.60     16.44 o 
   8   2   5     1885.89     1897.08     24.83 o 
  10   2   5     1194.73     1124.13     21.99 o 
  12   2   5        2.63       -0.93      9.33 o 
  14   2   5       57.33       53.07     11.14 o 
  16   2   5        7.13        4.25     10.91 o 
  18   2   5        0.63       15.67     11.46 o 
  20   2   5      470.10      401.34     22.79 o 
  22   2   5      540.99      466.24     27.97 o 
  24   2   5      126.38      142.77     34.68 o 
  26   2   5      251.52      221.33     28.92 o 
   1   3   5     2241.41     2247.65     33.74 o 
   3   3   5     3492.35     3417.55     48.04 o 
   5   3   5    13962.97    13642.23     86.76 o 
   7   3   5     7183.66     7055.77     50.08 o 
   9   3   5       90.86       61.06     10.50 o 
  11   3   5      158.99      186.67     16.93 o 
  13   3   5     2845.25     2900.85     36.95 o 
  15   3   5     6563.41     6675.96     54.28 o 
  17   3   5    10803.97    10922.13     85.68 o 
  19   3   5     2383.01     2368.34     41.62 o 
  21   3   5      214.98      255.28     21.29 o 
  23   3   5      103.89       66.74     23.35 o 
  25   3   5     1667.57     1679.37     52.77 o 
   0   4   5      321.43      317.37     22.79 o 
   2   4   5      131.23      131.35     13.25 o 
   4   4   5       36.12       61.73     11.23 o 
   6   4   5       97.33       84.58     11.91 o 
   8   4   5        8.80       20.43      8.17 o 
  10   4   5       28.24       30.07     10.02 o 
  12   4   5      137.09      121.71     14.68 o 
  14   4   5       69.93       78.12     12.08 o 
  16   4   5       80.36      100.01     16.03 o 
  18   4   5      127.43      152.21     17.56 o 
  20   4   5        9.59        0.13     14.79 o 
  22   4   5        3.02      -15.90     15.90 o 
  24   4   5       25.40       31.02     20.49 o 
   1   5   5      291.01      295.39     15.83 o 
   3   5   5     7253.18     7295.10     80.75 o 
   5   5   5    11180.94    10965.12     92.97 o 
   7   5   5     7020.60     6961.19     71.03 o 
   9   5   5       91.30       78.81     15.28 o 
  11   5   5      641.88      639.04     23.64 o 
  13   5   5     2485.86     2435.55     38.03 o 
  15   5   5     6367.12     6554.97     62.28 o 
  17   5   5     5454.28     5566.24     66.91 o 
  19   5   5     1168.52     1173.25     35.65 o 
  21   5   5      408.10      414.18     26.06 o 
  23   5   5       23.53       -2.44     17.28 o 
   0   6   5      232.37      256.69     37.34 o 
   2   6   5       40.05       39.37     33.45 o 
   4   6   5      167.65      156.66     21.08 o 
   6   6   5      176.66      167.25     21.69 o 
   8   6   5      536.89      544.62     21.89 o 
  10   6   5      303.17      227.10     19.85 o 
  12   6   5        3.08      -13.28     13.28 o 
  14   6   5        1.93        9.53     14.78 o 
  16   6   5        4.34       38.09     15.32 o 
  18   6   5       16.86       45.86     17.96 o 
  20   6   5      190.37      195.89     33.68 o 
  22   6   5      236.58      247.09     27.21 o 
   1   7   5      562.17      522.25     45.11 o 
   3   7   5     6657.64     6690.58     84.67 o 
   5   7   5     7491.32     7461.18     80.99 o 
   7   7   5     6683.65     6684.98     75.85 o 
   9   7   5      489.47      512.83     27.06 o 
  11   7   5      214.48      211.59     21.37 o 
  13   7   5      463.76      475.35     27.29 o 
  15   7   5     3932.00     4052.41     89.59 o 
  17   7   5     1215.33     1171.37     62.69 o 
  19   7   5      550.64      588.87     38.61 o 
   0   8   5      268.52      328.88     42.78 o 
   2   8   5       94.88       98.56     16.88 o 
   4   8   5       27.03       15.98     22.20 o 
   6   8   5      109.26      108.01     18.42 o 
   8   8   5        9.40       12.02     25.05 o 
  10   8   5       30.08       54.49     17.17 o 
  12   8   5      177.21      162.51     24.94 o 
  14   8   5       56.98       76.96     22.97 o 
  16   8   5       64.11       71.95     22.98 o 
   1   9   5       10.79      -11.77     15.15 o 
   3   9   5     1590.24     1495.56     38.13 o 
   5   9   5     4305.21     4399.60     67.36 o 
   7   9   5     3330.64     3345.56     59.45 o 
   9   9   5      324.53      372.71     32.56 o 
  11   9   5       42.28       34.39     18.75 o 
  13   9   5      344.53      334.55     27.55 o 
   0  10   5      179.11      169.57     45.11 o 
   2  10   5        6.95        5.39     23.48 o 
   4  10   5       21.89       12.38     25.32 o 
   6  10   5       40.50       22.15     24.11 o 
   0   0   6     7301.35     7350.62    140.01 o 
   2   0   6     1810.77     1837.17     48.36 o 
   4   0   6       95.81       92.08     16.43 o 
   6   0   6      606.99      567.46     25.95 o 
   8   0   6     8915.00     9118.56     96.05 o 
  10   0   6    14410.00    14242.23    118.58 o 
  12   0   6      238.96      297.59     21.30 o 
  14   0   6      352.20      330.62     23.21 o 
  16   0   6      594.97      588.57     29.67 o 
  18   0   6      162.76      148.58     20.89 o 
  20   0   6     1996.46     2040.09     61.13 o 
  22   0   6     5124.30     5371.57     79.09 o 
  24   0   6     1351.77     1331.71     67.25 o 
   1   1   6      142.57      179.68     12.04 o 
   3   1   6       15.35       -9.71      9.71 o 
   5   1   6        2.05       -5.81     10.20 o 
   7   1   6       12.83       14.64      9.49 o 
   9   1   6        2.56       -5.89      9.45 o 
  11   1   6        0.23       -1.35     13.96 o 
  13   1   6       25.42       21.44     10.80 o 
  15   1   6       38.92       63.02     12.86 o 
  17   1   6       27.02       12.23     11.38 o 
  19   1   6        4.28        8.15     13.23 o 
  21   1   6        0.29      -13.41     13.41 o 
  23   1   6        0.50       13.84     19.48 o 
   0   2   6    19006.78    18967.53    191.91 o 
   2   2   6     4215.91     4218.69     49.75 o 
   4   2   6      107.22      126.43     13.17 o 
   6   2   6       15.37       12.26     11.34 o 
   8   2   6     2537.23     2532.88     36.83 o 
  10   2   6     8610.42     8580.50     67.58 o 
  12   2   6     4921.13     5057.81     55.89 o 
  14   2   6     1118.40     1190.05     25.22 o 
  16   2   6       12.35       24.06     11.93 o 
  18   2   6     1179.16     1196.84     40.43 o 
  20   2   6     1559.38     1640.61     33.62 o 
  22   2   6     3246.46     3293.72     52.92 o 
  24   2   6     1719.38     1708.23     41.72 o 
   1   3   6       66.02       65.72     12.58 o 
   3   3   6       24.68       27.73     11.63 o 
   5   3   6       24.69       29.09     11.35 o 
   7   3   6        2.26       -2.00     11.15 o 
   9   3   6       11.41        5.17     10.93 o 
  11   3   6        5.54        2.74     12.17 o 
  13   3   6       25.94       48.86     13.61 o 
  15   3   6       29.33       28.26     12.53 o 
  17   3   6       11.34       24.98     15.54 o 
  19   3   6        4.59        6.13     15.42 o 
  21   3   6        1.64        3.50     17.09 o 
  23   3   6        1.87       10.80     18.41 o 
   0   4   6    18748.63    18439.55    254.36 o 
   2   4   6     8911.29     8996.56     72.83 o 
   4   4   6      696.48      694.05     22.56 o 
   6   4   6      445.07      492.82     20.52 o 
   8   4   6      290.96      297.53     20.64 o 
  10   4   6     4753.63     4663.67     64.97 o 
  12   4   6    14287.25    14050.19    120.23 o 
  14   4   6     2479.75     2516.72     64.22 o 
  16   4   6      651.73      668.90     47.68 o 
  18   4   6     1166.48     1171.53     61.99 o 
  20   4   6     2542.81     2405.27     60.01 o 
  22   4   6     2822.76     2849.77    106.28 o 
   1   5   6       15.35       20.01     19.71 o 
   3   5   6        0.36        4.33     13.38 o 
   5   5   6        8.27        3.10     13.67 o 
   7   5   6       15.85        1.04     13.39 o 
   9   5   6        0.00       -4.27     15.15 o 
  11   5   6        0.83        5.34     14.58 o 
  13   5   6        1.30        4.35     13.52 o 
  15   5   6       10.21       17.90     20.66 o 
  17   5   6        7.12        1.11     20.50 o 
  19   5   6        0.05       55.28     23.91 o 
  21   5   6        1.93       25.39     24.81 o 
   0   6   6     2225.62     1952.39     82.45 o 
   2   6   6     6281.31     6172.72     85.65 o 
   4   6   6     1367.68     1309.91     42.44 o 
   6   6   6      445.44      460.69     38.55 o 
   8   6   6     1395.05     1353.55    105.26 o 
  10   6   6     5100.19     5032.19     87.44 o 
  12   6   6     7591.72     7482.86     73.64 o 
  14   6   6     1185.53     1207.86     32.08 o 
  16   6   6      126.97      159.43     26.28 o 
  18   6   6       54.56       67.60     26.93 o 
   1   7   6       41.67       52.89     23.63 o 
   3   7   6        8.75       32.54     21.01 o 
   5   7   6        7.21       -9.46     19.58 o 
   7   7   6        0.48       -1.79     15.85 o 
   9   7   6        7.09       16.90     21.33 o 
  11   7   6        4.13        0.34     16.66 o 
  13   7   6       15.51       35.51     17.92 o 
  15   7   6       14.96       20.89     18.63 o 
  17   7   6       11.53       14.00     30.07 o 
   0   8   6      338.52      415.71     37.21 o 
   2   8   6     2023.21     1862.54     48.76 o 
   4   8   6      412.63      377.51     27.14 o 
   6   8   6       92.73       59.56     19.93 o 
   8   8   6     1569.09     1579.27     42.38 o 
  10   8   6     3643.99     3635.96     61.03 o 
  12   8   6     2238.62     2390.15     65.74 o 
   1   9   6        0.24       17.11     17.27 o 
   3   9   6        0.81       11.02     16.64 o 
   5   9   6       16.33       15.05     16.52 o 
   7   9   6       18.88       34.58     20.89 o 
   1   1   7      121.14      107.67     16.25 o 
   3   1   7     2223.17     2282.86     40.60 o 
   5   1   7     8779.26     8714.54     84.36 o 
   7   1   7     6787.47     6725.80     72.88 o 
   9   1   7     6463.88     6411.88     72.66 o 
  11   1   7      191.93      179.35     17.27 o 
  13   1   7      125.52      162.42     17.10 o 
  15   1   7     3866.74     3927.69     53.36 o 
  17   1   7     5041.00     5111.32     63.04 o 
  19   1   7     1824.12     1852.67     40.60 o 
  21   1   7       12.73        0.31     16.62 o 
   0   2   7        8.48       -5.82     22.56 o 
   2   2   7      131.84      150.46     22.01 o 
   4   2   7      336.96      334.75     21.30 o 
   6   2   7       39.25       65.76     13.44 o 
   8   2   7      494.24      504.95     22.22 o 
  10   2   7      303.06      276.17     18.55 o 
  12   2   7        0.00       -3.16     13.05 o 
  14   2   7      120.40      108.65     17.55 o 
  16   2   7       55.83       42.22     16.37 o 
  18   2   7        0.05       -0.82     15.40 o 
  20   2   7      228.07      312.44     27.95 o 
   1   3   7     1012.86     1012.94     26.11 o 
   3   3   7     1840.47     1805.78     34.57 o 
   5   3   7     6867.32     6762.50     64.58 o 
   7   3   7     3266.07     3206.98     89.69 o 
   9   3   7       18.39       30.30     13.47 o 
  11   3   7       35.87       27.13     13.53 o 
  13   3   7     1509.71     1482.57     38.88 o 
  15   3   7     4019.01     4020.03     64.67 o 
  17   3   7     6379.09     6345.29     91.94 o 
  19   3   7     1245.82     1258.41     41.36 o 
   0   4   7       62.50       26.08     18.17 o 
   2   4   7       13.23       -3.50     12.51 o 
   4   4   7       20.19       18.50     15.16 o 
   6   4   7       62.34       56.85     16.59 o 
   8   4   7        7.70       17.48     15.87 o 
  10   4   7       13.08       12.25     17.57 o 
  12   4   7       78.34      143.15     29.87 o 
  14   4   7       25.10       19.12     17.50 o 
  16   4   7       10.37       30.97     18.69 o 
  18   4   7       30.01        7.52     19.54 o 
   1   5   7       22.71       -2.79     20.09 o 
   3   5   7     3066.27     3026.22    103.67 o 
   5   5   7     5339.59     5220.03     80.22 o 
   7   5   7     2895.48     2856.67     49.44 o 
   9   5   7      334.99      321.00     24.48 o 
  11   5   7      148.26      172.69     20.71 o 
  13   5   7     1179.49     1102.99     50.97 o 
  15   5   7     3357.95     3492.31     59.93 o 
  17   5   7     2804.36     2636.01     54.54 o 
   0   6   7       23.01      -39.39     66.89 o 
   2   6   7       31.41        3.62     28.85 o 
   4   6   7      119.19      119.75     24.77 o 
   6   6   7       14.62       15.35     21.10 o 
   8   6   7      266.00      267.99     28.63 o 
  10   6   7      133.85      157.36     27.81 o 
  12   6   7        9.36       14.29     18.13 o 
  14   6   7       22.82       28.99     19.16 o 
   1   7   7      595.21      587.80     49.44 o 
   3   7   7     3289.70     3360.56     68.50 o 
   5   7   7     4494.32     4513.67    110.15 o 
   7   7   7     3916.54     4069.17     64.91 o 
   9   7   7      288.54      241.38     25.10 o 
  11   7   7       71.13       90.23     24.48 o 
   0   8   7      152.24      194.46     49.78 o 
   2   8   7       29.46        1.42     25.11 o 
   4   8   7       33.26       13.37     20.09 o 
   6   8   7       93.27      105.30     21.82 o 
   0   0   8     9778.06     9744.83    189.79 o 
   2   0   8     2569.64     2686.80     67.10 o 
   4   0   8      390.23      397.49     34.53 o 
   6   0   8       59.68       40.45     24.20 o 
   8   0   8     6136.03     6305.01    107.22 o 
  10   0   8    10188.68    10355.98    145.68 o 
  12   0   8     1700.14     1683.23    105.01 o 
  14   0   8      852.93      779.97     49.47 o 
  16   0   8        9.06       64.56     28.60 o 
  18   0   8     1054.39     1190.00     64.56 o 
   1   1   8      335.34      343.20     23.26 o 
   3   1   8       37.50        8.01     15.53 o 
   5   1   8        7.07        3.33     16.10 o 
   7   1   8        3.16       11.25     16.39 o 
   9   1   8      235.84      230.48     22.49 o 
  11   1   8       58.76       56.55     18.41 o 
  13   1   8      137.91      145.25     21.38 o 
  15   1   8        1.12       -5.97     17.76 o 
  17   1   8      174.99      174.55     23.88 o 
   0   2   8    10046.35    10027.55    135.69 o 
   2   2   8     2783.75     2770.83     48.62 o 
   4   2   8      121.79      109.31     20.66 o 
   6   2   8       10.21        0.36     15.78 o 
   8   2   8     1767.87     1825.44     69.61 o 
  10   2   8     5435.53     5573.37     71.56 o 
  12   2   8     3038.36     3059.12    106.66 o 
  14   2   8      820.66      829.56     58.49 o 
  16   2   8       25.31       49.28     23.64 o 
   1   3   8      286.41      267.22     22.45 o 
   3   3   8        0.34        5.67     15.70 o 
   5   3   8        2.96      -13.56     15.80 o 
   7   3   8        1.49       11.57     16.62 o 
   9   3   8       67.19       53.60     22.17 o 
  11   3   8       44.25       67.64     22.31 o 
  13   3   8       94.01       67.35     23.01 o 
  15   3   8       20.86       -2.28     22.74 o 
   0   4   8     4832.64     4687.29    135.34 o 
   2   4   8     2698.39     2614.25     95.50 o 
   4   4   8       36.32        2.55     18.38 o 
   6   4   8       43.77        8.99     24.28 o 
   8   4   8       22.56        7.20     20.13 o 
  10   4   8     1671.73     1745.60     50.45 o 
  12   4   8     4396.62     4444.37    144.89 o 
  14   4   8      544.53      589.68     32.98 o 
   1   5   8      194.72      206.46     32.95 o 
   3   5   8       54.01       56.58     28.03 o 
   5   5   8        0.75        6.29     33.45 o 
   7   5   8       28.72       39.94     26.53 o 
   9   5   8      386.43      469.04     34.63 o 
  11   5   8       19.12       16.84     23.25 o 
   0   6   8      793.44      636.28     65.34 o 
   2   6   8     2036.15     2070.12    127.57 o 
   4   6   8      203.49      174.39     31.94 o 
   6   6   8       27.68       28.35     24.40 o 
   8   6   8      173.68      139.15     28.08 o 
   1   7   8       75.07       55.33     26.77 o 
   1   1   9      126.31       66.84     21.57 o 
   3   1   9      437.81      418.10     35.93 o 
   5   1   9     3527.02     3503.23     71.85 o 
   7   1   9     2411.04     2358.15     50.09 o 
   9   1   9     1184.52     1243.59     39.45 o 
  11   1   9      150.90      182.12     23.60 o 
   0   2   9     1442.99     1474.30     56.58 o 
   2   2   9      140.17      132.03     21.43 o 
   4   2   9        0.69       -2.96     17.81 o 
   6   2   9       40.76       56.88     20.21 o 
   8   2   9      161.25      122.01     22.18 o 
  10   2   9       21.63       21.72     19.74 o 
   1   3   9       89.49       77.60     19.93 o 
   3   3   9     1526.40     1443.11     46.84 o 
   5   3   9     3566.26     3651.05     70.46 o 
   7   3   9     2142.04     2243.60     57.09 o 
   9   3   9      252.94      278.47     31.25 o 
   0   4   9        1.03      -31.11     37.34 o 
   2   4   9       18.48       26.45     60.67 o 
   4   4   9       26.00       -0.67     26.93 o 
   6   4   9        2.14        2.65     28.03 o 
                                                 
